# Supplementary material for: Inhibiting Infectious Bronchitis Virus PLpro Using Ubiquitin Variants
Source: Int J Mol Sci. 2025 May 29;26(11):5254. doi: 10.3390/ijms26115254 (PMC12155308; doi:10.3390/ijms26115254)
Supplement: Supplementary file 1 [file ijms-26-05254-s001.zip]

Archive with 1 entries (1 files):
- ijms-3622843-supplementary.pdf
